# Supplementary material for: A novel immunogenic cell death-related classification indicates the immune landscape and predicts clinical outcome and treatment response in acute myeloid leukemia
Source: Cancer Cell Int. 2024 Apr 16;24:139. doi: 10.1186/s12935-024-03326-0 (PMC11022379; doi:10.1186/s12935-024-03326-0)
Supplement: Supplementary file 1 — Additional file 1: Table S1. Basic information of series used in this study. Table S2. LASSO regression model genes and coefficients. [file 12935_2024_3326_MOESM1_ESM.xlsx]

## Sheet: S1
Table S1: Basic information of series used in this study.
Series accession numbers	Platform used	No. of input patients	Survivval Outcome
GSE10358	Affymetrix Human Genome U133 Plus 2.0 Array	91	OS
GSE12417-GPL96	Affymetrix Human Genome U133A Array	163	OS
GSE12417-GPL570	Affymetrix Human Genome U133 Plus 2.0 Array	79	OS
GSE37642-GPL96	Affymetrix Human Genome U133A Array	417	OS
GSE37642-GPL570	Affymetrix Human Genome U133 Plus 2.0 Array	136	OS
GSE71014	Illumina HumanHT-12 V4.0	104	OS
GSE14468	Affymetrix Human Genome U133 Plus 2.0 Array	490	OS
Beat AML	Illumina RNAseq	408	OS
TCGA-LAML	Illumina RNAseq	171	OS

## Sheet: S2
Table S2: LASSO regression model genes and coefficients.
Gene	Coef
FGR	-0.100289
TFEB	-0.00229904
KDM5B	-0.136263
SH3TC1	0.0643951
VNN1	0.0371118
TRIB1	0.0244293
HIP1	0.126073
HTATIP2	0.0268409
AHR	0.00942564
CRIP1	0.0354323
THBS1	0.0446444
IL1R2	0.0807954
